# Supplementary material for: Tannic Acid-Copper Coordination Gel-Coated Mesoporous Cuprous Oxide Nanoplatform for Synergistic 5-FU Chemotherapy and Enhanced Chemodynamic Therapy
Source: Gels. 2026 Jun 2;12(6):487. doi: 10.3390/gels12060487 (PMC13297744; doi:10.3390/gels12060487)
Supplement: Supplementary file 1 [file gels-12-00487-s001.zip]

Archive with 1 entries (1 files):
- gels-4318660-supplementary.pdf
